# Supplementary material for: Interoception, personality, and internet use: Preliminary insights into their association
Source: PLoS One. 2025 Jul 15;20(7):e0328260. doi: 10.1371/journal.pone.0328260 (PMC12262860; doi:10.1371/journal.pone.0328260)
Supplement: S1 Data — (XLSX) [file pone.0328260.s002.xlsx]

## Sheet: Supplementary Material Dataset 
Participant	gender	PIUQ9	BAI	BDI	CBOCI	CBOCI_obsessions	CBOCI_compulsions	Entertainment and Video Streaming	Social Media	Gaming	Messaging	Dating Apps	gambling	Sexual Content	Online Shopping	Information Search	DPIU_total	Noticing	Not-Distracting	Not-Worrying	Attention Regulation	Emotional Awareness	Self-Regulation	Body Listening	Trusting	Neuroticism	Extraversion	Openness	Agreeableness	Conscientiousness
M001	M	10	23	0	8	7	1	9									9	2.5	2.33	2.33	1.71	2.8	2.5	1.67	3	54.8584	43.3232	63.9736	59.2118	52.734
M002	M	18	28		11	7	4	11			10				9		30	4.5	2.33	1.33	2.14	3.8	1.75	3.33	2.33	50.7834	40.0901	61.0583	50.6438	39.0325
M003	M	12	29	4	8	7	1				5						5	4	2.33	4	3.86	4	3	3	5	36.0116	47.0182	60.0865	61.6597	60.1117
M004	M	17	57	48	54	33	21				6						6	2.75	3	1.67	3	4.4	3.75	3.33	3	72.6248	50.9029	60.7829	44.7146	61.1697
M005	M	18	26	4	6	4	2	3	1		7						11	4.75	2.33	3.67	4.57	5	4.25	4	4.33	36.521	68.7262	70.776	59.8237	51.153
M006	M	21	29	33	24	20	4	19	12	16							47	1.75	3.33	2.33	2.57	3.4	1.5	0	2	74.7239	48.4038	67.3748	56.1518	26.3849
M007	M	18	24	4	27	11	16		11						7		18	3.5	2.33	3.33	3.71	2	3.25	3.33	5	37.0304	52.0987	72.7195	61.6597	66.4355
M008	M	17	27	2	17	10	7	7	6		5						18	4	4	1.33	2.43	4.8	1.75	1.67	5	65.5552	67.3405	56.6853	53.0918	54.3149
M009	M	10	37	7	12	7	5	3	5		7					3	18	2.25	3.67	2.67	3	4	3.25	2.67	3.67		50.2513	54.7418		38.5055
M010	M	15	25	26	15	11	4	6									6	3.25	3	2	2.43	3.8	2	2	3	51.0906	59.4932	69.0918	47.456	40.0853
M011	M	19	26	21	10	8	2	7									7	4	3.67	1	2.29	3.8	2.5	3	1.67	66.0646	43.3232	57.6571	62.2717	48.5181
M012	M	13	35	12	14	12	2	9		8							17	3.5	2.67	2.67	2.86	4	2.75	3.33	5	61.9896	44.2469	58.1429	54.9278	34.2896
M013	M	15	24	5	4	2	2		5								5	4.25	4	3.67	2.43	2.4	1.75	1	3	41.6147	67.8024	65.9171	61.0477	42.7213
M014	M	27	26	4	22	14	8	11	2		16					11	40	4.75	4.5	1.67	3.33					51.5691	45.6533	65.8961	74.3215	61.6717
M015	M	23	40	11	27	22	5	3		16							19	1.25	4	2	0.86	1.4	0.75	0.33	2	67.0833	55.3319	49.8829	57.9878	45.8832
M016	M	13	34	10	40	23	17		7								7	4	3.33	1.67	2.29	4	1.5	3	3.67	58.9334	54.87	60.0865	42.6879	56.4228
M017	M	17	30	20	22	11	11											2.75	4	1.33	1.29	3.8	3.75	1.33	4.33	59.4427	56.7175	37.7358	68.3917	45.3562
M018	M	21	26	10	10	6	4		13						3		16	4.75	2	2.67	2.71	5	2.5	1.67	5	52.8209	40.0901	56.6853	41.4639	53.261
M019	M	26	23	8	13	10	3	15	9		16				11		51	2.75	2.33	4.67	3.43	3.2	4.25	3.67	4	48.2366	42.3994	47.4535	62.2717	51.68
M020	M	16	26	1	12	9	3		6								6	3	3.67	2.33	4.14	3	3.25	2.67	4	43.9125	30.3818	49.9176	61.7112	56.1496
M021	M	22	35	12	27	21	6		6			2				4	12	3.25	2.67	2.67	3	3.6	3	3.67	3	47.2178	58.565	58.6288	33.508	43.2483
M022	M	20	29	20	14	9	5		12								12	4.5	5	2	3.14	4.8	3.5	3	4	71.1583	37.7807	52.7982	31.06	70.6513
M023	M	18	38	12	12	8	4	12	13			2			3		30	3.25	2.33	2.67	3.14	4	2.5	3	2.33	63.5177	60.8743	62.5159	37.7919	48.5181
M024	M	25	21	1	6	5	1		11		10						21	3	3.67	4.33	4.57	4.2	3.25	3.33	5	38.5585	71.0355	57.1712	42.0759	46.4102
M025	M	18	29	4			10		4								4	2.25	3	3	2.43	2.8	2.25	2	4	47.2178	53.9462	56.1994	58.5998	51.153
M026	M	18	27	0	13	5	8		6								6	3.5	3.33	3.33	3.86	4.2	4	3.67	5	33.9741	59.9506	75.1489	57.9878	63.2736
M027	M	25	26	16	17	7	10	4	11								15	2.5	1.67	2.33	3	1.6	4	1	2.67	45.6897	64.1074	41.137	35.9559	59.0578
M028	M	14	32	9	27	19	8		13								13	3.25	2.67	3	3	3.2	2.5	3	3.33	44.6709	60.4125	64.4595	49.4198	68.5434
M029	M	20	40	23	24	12	12	10							13		23	3.75	2.33	3.33	3.86	3.6	2	2.67	2.33	50.7834	58.1031	50.3688	21.88	39.0325
M030	M	25	23	0	6	4	2		16							9	25	3.25	3.33	1.33	3.43	4.2	4.75	2.33	3.67	32.9554	70.1118	64.9453	48.8078	50.6261
M031	M	20	25	5	11	9	2	10	8	8	15						41	4.25	2.67	4	3.43	4.4	1.75	3.67	4.33	57.4053	47.0182	55.7135	48.1958	43.7753
M032	M	22	38	11	26	18	8	6	11								17	4.25	2.67	4	3.43	4.4	2	3.67	4.33	72.1771	66.8787	56.6853	34.7319	47.9911
M033	M	21	32	7	28	15	13		11						6		17	3.25	2.33	2	2	3.2	3	3	3.33	59.9521	63.1837	58.1429	58.5998	40.0864
M034	M	23	31	6	14	8	6	14	15								29	3.75	3.67	4.33	3	3.2	2.75	3.67	3.67	46.1991	53.4844	63.4877	42.6879	59.0578
M035	M	21	26	2	25	15	10	3	9								12	4.5	2.67	3	3.86	4.6	4.25	4.33	5	38.5585	63.6456	57.1712	50.6438	58.0038
M036	M	19	38	12	49	31	18	10	10								20	4.25	4	4	2.14	4.2	0.5	0	2.67		52.0987		37.1799	42.1944
M037	M	19	27	7	7	5	2		6								6	3.5	3.67	2.33	3.43	3.6	3.5	3.67	4.33	33.9741	57.6412	61.5441	56.1518	64.3276
M038	M	26	25	0	6	4	2		14		13				11		38	2.25	3.33	3.67	3.29	2.6	3.25	1.67	5	37.0304	42.8613	55.7135	57.9878	42.7213
M039	M	11	25	4	16	11	5											2.25	3.33	2.33	1.71	4.2	2	2.67	3	59.9521	58.565	70.2901	72.0636	58.5308
M040	M	19	25	2	11	6	5				11						11	2.5	3	4	3.43	4	1.75	3.33	4.33	35.5022	63.1837	62.03	46.3599	44.8293
M041	M	20	52	26	27	20	7	11	9						8		28	3.75	3	2	1.86	4	2.75	3.33	4	66.574	67.8024	80.9795	54.3158	47.9911
M042	M	15	39	4	23	16	7	11	8		14						33	3	3.67	4.33	2.86	3	2.75	2.67	4.67	38.0491	66.8787	66.403	45.7479	54.8419
M043	M	12	21	0	3	2	1	4									4	4	4.33	3.33	3.71	3.6	4.5	4	5	42.6335	47.9419	67.3748	62.2717	59.5847
M044	M	19	32	10	13	6	7	10	8		15						33	4.75	2.67	5.67	3.29	4.6	4	4.67	4.33	43.1428	53.9462	71.2618	43.2999	47.4642
M045	M	18	24	3	8	4	4		9								9	3.5	2.33	2	3.14	3.8	3.75	2.33	5	23.2773	82.5823	76.1207	59.8237	66.9625
M046	M	25	35	7	25	12	13	7	8		7						22	3.75	4	2.33	3	4.2	2	2.33	4	56.3865	57.1793	67.8606	67.7797	39.5594
M047	M	22	27	11	14	11	3	3	4	6							13	3.25	2.67	3	3.71	3.6	2.5	2	3.33	53.8396	42.8613	70.776	52.4798	56.4228
M048	M	18	33	29	31	19	12	7	8							16	31	4.25	2	3.33	3.86	4.2	3.75	3	3.33	55.8771	40.0901	63.4877	50.6438	49.0451
M049	M	30	35	23	16	12	4	14	17		16				8	14	69	3.5	3.33	2	3.14	4.6	3.25	2.33	3.33	76.7614	52.0987	63.0018	34.12	59.5847
M050	M	13	24	2	6	5	1											3.75	3.33	4	3.14	3	3	3	4	50.7834	55.7937	52.3123	50.0318	34.8166
M051	M	28	32	13	28	16	12	13	18	20	20						71	4	3.33	2.33	3.29	3.2	3	2.67	4	70.6489	57.1793	69.3183	37.1799	33.7626
M052	M	20	37	25	20	10	10		14		17						31	2.5	3.33	3	2.43	2.2	1.25	0.67	2.67	49.2553	42.3994	47.4535	28.612	47.4642
M053	M	23	39	20	30	18	12	6	10							16	32	3.75	1.67	4	4.71	3.4	3	3	3	58.424	51.6369	75.6348	43.2999	27.9659
M054	M	27	34	16	30	17	13	6	16		11	5				16	54	2.5	2.33	3	3.43	2.2	1.75	2	3.67	46.1991	56.2556	61.0583	42.6879	42.1944
M055	M	16	33	14	14	12	2	7	8							10	25	3.25	2.33	0.67	2.43	4.2	2.5	3.33	2.67
M056	M	28	41	4	36	27	9	13	9		16						38	2.25	2	1.33	1.71	2.8	0.25	0.33	1.33	82.36	63.65	73.21	45.14	22.7
M057	M	24	30	33	31	16	15		8								8	2.75	2.67	2	2.57	3.8	1	1.67	3.33	66.88	37.54	32.66	51.84	47.62
M058	M	25	26	10	21	9	12		19		17				12		48	1.75	2.33	3	3.14	3.6	2.5	2	5	47.74	42.31	52.47	58.97	68.7
M059	M	29	55	25	47	28	19	13	19							12	44	4.5	4	1.33	3					75.5	34.2	73.57	58.42	49.62
M060	M	17	44	16	24	9	15	8	6		5				7	10	36	4.25	2	1	3.43	5	2.75	4	4.33	56.35	37.06	55.67	57.87	56.65
M061	M	24	45	27	35	23	12	12	14		12	10					48	3.25	2	2.33	2.86	4.4	3	2.67	2.67	71.67	60.41	83.41	29.84	50.1
M062	M	24	32	5	13	7	6	8			10				6		24	1	1.67	4.67	2.43	2.8	1.75	2.67	3.67	65.93	52.33	52.47	48.55	55.15
M063	M	18	32	8	8	7	1		8						3		11	1.75	3.33	1.67	0.86	2.6	1.75	2.67	4	53.96	46.13	49.28	47.46	55.15
M064	M	20	31	5	19	8	11											3.75	3.67	2.33	2.86	3.4	2.75	2.67	3	50.13	25.61	46.08	57.87	57.15
M065	M	17	30	8	18	11	7	11									11	3.75	4.33	1.33	2.57	4.6	2	2.67	3.33	48.22	47.09	55.67	60.07	64.68
M066	M	23	48	5	49	27	22	11	14								25	4.5	1.67	1.67	3.43	4.6	5	3	4.33	56.83	53.29	58.87	40.88	53.64
M067	M	17	38		15	8	7	14	10		20				13		57	3.25	4.67	3.67	1.86	3.4	1	1	4.67	57.31	54.24	64.62	55.68	57.66
M068	M	34	53	35	48	22	26	14	17	18	20				9		78	4	2	3	3.29	3.2	1.75	3.67	2	54.44	37.06	66.54	61.71	70.21
M069	M	36	44	23	50	20	30	8	14		21				22		65	3.25	1	1.33	2.43	4.4	0.5	1	1.33	67.84	29.9	24.35	16.75	61.67
M070	M	16	35	6	24	10	14		4								4	3.5	3	5.67	5					31.95	55.2	54.39	41.42	69.7
M071	M	18	45	8	31	18	13		9		3						12	4.5	3.33	2	4.57	4.8	5	4.33	4.67	44.16	55.33	74.18	53.7	58
M072	M	14	41	13	35	19	16	5	5		8					10	28	4.5	2.67	3	2.86	2	1.75	1.33	3.33	53.84	29.01	56.69	40.85	72.76
M073	M	17	48	26	39	23	16	15			17	12					44	4.25	2	1.33	2.71	4.6	2.5	1.67	2.67	77.27	52.56	67.86	59.82	37.98
M074	M	18	31	8	13	12	1	5						10			15	3.5	4.33	3.33	3.43	2.2	2	1	4.33	58.27	41.36	58.87	49.1	59.16
M075	M	18	29	15	21	16	5	10									10	3	2.33	2.33	3.86	4.8	4	4.33	3.67	69.63	31.31	50.85	43.3	50.1
M076	M	28	36	5	19	7	12	18	8								26	3	2	3	2.71	3	4	1.33	5	42.48	39.93	56.31	49.65	63.18
M077	M	28	33	29	56	32	24	8	10								18	3.25	3.67	4	2.29	2	0.5	0.33	0.33	68.8	42.31	35.22	61.16	43.6
M078	M	21	34	7	23	10	13		12								12	3.25	3	3.33	3.86	2.4	3.5	2.33	4.67	40.56	40.4	46.08	49.65	51.13
M079	M	25	38	13	13	13	0	14	14								28	3.5	4.33	0.67	2.43	4	2.75	2.33	2.33	62.1	32.77	60.14	77.06	48.12
M080	M	15	24	9	25	11	14	3	2								5	3.25	2.33	2	2	3	0.75	1.33	5	56.39	29.01	29.48	15.76	58
M081	M	11	33	11	22	11	11											0.25	4	4	2.33					58.93	62.72	64.95	54.32	65.38
M082	M	16	22		10	8	2	6	5							17	28	2	3	3	2.83					50.13	32.29	49.92	55.13	51.13
M083	M	27	42	12	41	23	18	14	15		17					15	61	3.25	3	2	2.29	2.6	2	2.33	1.67	58.75	38.97	56.31	23.33	50.13
M084	M	25	37	13	8	5	3	18	12								30									55.4	25.13	34.58	48	49.12
M085	M	24	33	5	30	16	14	17	6							8	31	3.67	2.33	1.67	3.71	4	2.25	2.33	3	68.32	33.25	50.56	65	52.13
M086	M	29	36	15	25	15	10	15	9								24	3.5	2.33	1.67	1.5					58.75	54.72	56.95	52.39	57.15
M087	M	12	23	0	0	0	0											4.25	5.67	4	3.29	2	3.75	1	5	31.47	34.68	51.83	63.36	72.21
M088	M	23	35	9	15	9	6	15	15								30	2.5	2	3.67	2.14	3.2	3.5	3.33	4.33	59.23	48.04	55.67	56.78	43.1
M089	M	16	40	14	23	13	10	8							11		19	4	3.67	2.67	3.14	3.8	3	3.67	3	57.91	33.16	59.11	43.91	51.68
M090	M	11	28	10	13	13	4																			37.03	65.49	73.21	48.81	51.15
V001	V	14	28	5	9	8	1	7	6								13	4	3.67	3.33	3.43	3.6	3.5	3	4	39.6764	49.2694	55.9358	58.2761	46.1218
V002	V	16	38	18	22	18	4	15	12	3	14	10				14	68	3.75	4	3	2.14	2.6	1.5	1	1.33	74.2621	64.5092	74.8088	53.0422	32.3189
V003	V	18	23	4	18	8	10		13	15							28	4	3.33	4.67	3.14	3.8	4.25	3.33	4.67	33.0435	50.1658	57.5535	37.9948	24.2275
V004	V	11	23	0	10	7	3											2	3.33	3.67	1.71	1.8	2.75	2	3.67	46.3093	36.2707	44.612	68.7439	64.2085
V005	V	17	25	3	8	3	5											3	3	3.33	2.86	2	3.5	1.33	4.33	34.9386	56.8893	67.7989	34.7236	46.5978
V006	V	13	25	8	12	7	5	3	4								7	2.75	3	4.33	2.57	2.2	1.75	0.33	3.33	47.2568	42.5459	59.1712	37.3405	49.4536
V007	V	16	31	11	22	13	9		9		17					16	42	3.5	4.67	2.67	1.86	3.8	2.25	1.67	3.33	47.7306	59.5787	64.5635	62.8557	55.1652
V008	V	20	27	19	28	10	18	6	6								12	0.75	2.33	3.67	0.71	0.8	0.75	0.33	0.67	54.8373	27.7544	37.602	36.6863	45.6459
V009	V	17	39	3	10	9	1			9		13					22	3.5	4	2.67	3.14	4	3.75	3	3.33	53.8897	34.4778	61.3281	56.9676	42.7901
V010	V	22	29	7	24	10	14	11	7	6		3		15			42	2.75	2	3.67	2	3	1.25	1	3	56.116	41.8301	59.3847	60.6101	53.0894
V011	V	13	26	1	3	2	1	3									3	0.25	5.67	5.33	4	1.4	3.25	1	5	34.4649	54.6481	48.9259	57.6219	55.1652
V012	V	14	41	6	22	13	9	8									8	2.75	3.67	3	2.43	3.6	1.5	1.67	4.33	51.5208	40.3048	74.8088	33.4151	43.742
V013	V	27	26	4	10	9	1	14		18				7			39	3.75	3.33	4.33	3.29	3.8	3.5	2.67	4	38.7289		59.7104	49.1168	35.6506
V014	V	20	29	13	32	24	8		16	17	20						53	3	2.33	2.33	2.14	3.2	1	1.67	4.33	51.9946	60.4751	58.632	41.2659	55.1652
V015	V	17	40	6	0	0	0	7	2	12	3					5	29	4.5	1.67	2.67	3					53.8897	51.0623	47.8474	43.2287	48.5017
V016	V	17	34	3	20	12	8											3.5	2.33	3	3	3.6	3.5	3.67	3.67	53.8897	47.4765	62.9458	53.0422	40.8862
V017	V	16	33	10	21	17	4							11			11	5	3.33	2	4	4.4	4.75	4	4	50.5733	54.1999	70.495	49.771	48.5017
V018	V	20	24	9	2	2	0	19									19	3.75	3.67	5.33	2.14	2.8	2	1.33	4	55.7848	41.6495	57.5535	37.3405	26.1314
V019	V	15	29	2	10	6	4	4						15	6	16	41	4	2	4	4.14	4.6	4.5	4.67	5	22.6205	68.095	59.1712	54.3507	69.92
V020	V	15	26	3	4	2	2				14						14	3.25	3.67	3.67	2.57	2.8	3.5	2	4.67	44.888	67.6468	59.7104	40.6117	50.4055
V021	V	15	24	5	7	5	2	7									7	1.25	3	2.33	2.86	3.6	3.5	2.67	3	57.2061	47.0282	62.4066	55.0049	29.9391
V022	V	12	25	2	8	5	3											4	3.33	2.67	2.57	3	2.25	2	3.67	44.888	51.5105	51.0828	39.9575	54.2132
V023	V	16	29	14	13	9	4	6			9					13	28	1.75	3.67	4.67	2.17					67.1554	48.8212	72.6519	56.9676	29.9391
V024	V	14	25	4	15	8	7	2									2	4.25	2.33	4	4	3.8	3.5	1.67	4.33	41.5715	49.2694	60.7889	51.7337	47.0738
V025	V	15	28	3	12	11	1		6	10							16	2	3.33	2.67	2.71	1.8	2.5	0.33	3	45.3617	49.7176	68.3381	43.8829	44.694
V026	V	21	28	14	23	12	11		11	15				14			40	3	4.33	3.67	3.14	3.6	2.25	3	3.67	55.7848	50.1658	62.9458	49.771	34.2228
V027	V	10	27	3	8	4	4											4.25	5	5.67	4.29	1	4	1.67	4.33	35.8862	56.8893	53.7789	27.527	59.4488
V028	V	17	25	8	8	7	1	8									8	2	3.33	2.33	3.43	1.4	2.75	0.33	2.33	46.3289	40.005	52.7978	43.8857	55.9026
V029	V	20	24	8	3	3	0		6	16							22	1.75	3	3.33	1.71	1	2	0.33	3	47.2568	30.892	48.3866	30.1439	40.8862
V030	V	19	33	9	17	15	2	11		11							22	1.5	2.67	3	2.71	1.4	2.5	0.33	3.67	50.0995	32.2367	65.642	36.6863	39.9343
V031	V	18	25	12	19	16	3	6	6	10	6						28	3.25	2.33	4.33	3	4.2	4	2.33	4	59.1012	27.3061	58.632	49.1168	46.5978
V032	V	18	22	4	22	11	11		7			7					14	3	2.67	3.33	3.29	2.4	3	2	4.33	44.4142	43.8906	49.4651	37.3405	55.1652
V033	V	12	24	13	7	3	4	2									2	2	3	2	1.14	2	0.5	0.33	3.33	56.7324	34.0296	47.3082	45.1914	50.8815
V034	V	20	32	10	16	8	8	8									8	4.25	2.67	3	4.43	4.2	4.5	4	4.33	69.9981	49.2694	68.3381	61.5473	57.545
V035	V	17	27	3	21	15	6		15		19			7			41	2.5	4.67	2	2.57	1.6	2	0	5	53.4159	45.6835	50.5435	39.9575	54.2132
V036	V	27	48	30	33	16	17	15	15						17	10	57	4.25	2	3.33	4	4.6	3.25	3	3.33	73.3145	47.9247	65.642	43.8829	58.9729
V037	V	23	29	3	16	7	9	10						4			14	3.75	1.67	3	3	3.6	3	2	3.67	57.2061	52.8552	50.0043	43.8829	63.7325
V038	V	26	41	11	32	19	13	13						12	5		30	3.25	1.33	3.33	3.86	3.8	2.5	2.67	3	66.6817	47.0282	58.632	20.3304	33.7468
V039	V	29	25	2	19	13	6	13		13							26	3.5	3	3.67	3.57	4.2	4.25	3.67	5	42.9928	54.1999	68.8773	55.0049	57.069
V040	V	17	27	6	19	13	6	6									6	2.5	2.67	3.67	3.29	1.8	2.5	1	4.33	45.3617	50.1658	42.9943	49.771	52.7853
V041	V	23	30	8	16	9	7	12	2	13	14						41	4	4.67	3.67	3	3.2	4	3.33	4.33	31.1484	52.407	56.4751	39.9575	53.2613
V042	V	16	28	12	13	11	2	7		5				12			24	3.25	3.67	3.33	2.57	2	1.75	0.67	2	68.103	42.0977	69.9558	70.7066	57.069
V043	V	17	27	12	14	5	9											4.25	2.67	4.33	3.14	1.2	0	0	5	52.4684	46.1318	51.622	50.4253	44.218
V044	V	18	35	25	29	15	14		7								7	4.5	2.33	4.67	3.29	2.4	3.25	1.33	2.67	54.3635	25.9615	54.3181	45.1914	56.1171
V045	V	21	26	0	10	9	1		8	10							18	3.5	3	3	3.43	3.6	2.5	1.33	2.67	34.4649	43.8906	48.9259	44.5371	49.9296
V046	V	20	40	7	9	7	2	16		12							28	3.25	2	4.67	1.71	1.4	2	1	3.33	53.4159	46.58	64.0243	58.2761	39.4584
V047	V	21	25	17	25	12	13	13	7								20	4	2.33	4	3.43	2.6	3	2.67	3.67	60.0488	43.4424	59.1712	53.6964	58.4969
V048	V	29	31	6	37	22	15	15	7	22		11		6		16	77	3.5	2	2.33	3.29	3	3.75	2	4	68.5768	45.6835	62.9458	45.1914	28.9871
V049	V	15		11	8	2	6											4	4.67	2.33	4.29	0.2	4.25	0	5	50.5733	55.0964	72.6519	26.8728	45.1699
V050	V	18	28	3	6	6	0	6	9		8						23	3	2.33	4.33	3.86	4.4	4.5	3	3.67	40.1502	63.1645	48.3866	37.9948	43.742
V051	V	29	25	4	8	5	3	18		22							40	5	1.33	5.67	4.71	4	4.5	4	5	31.1484	45.6835	60.2497	69.3981	38.9824
V052	V	18	26	5	2	2	0											3.5	3.33	3.67	4.71	3.2	2.5	0	5	50.0995	53.7517	57.0143	32.1066	44.218
V053	V	16	52	15	20	14	6	7		21							28	4.5	2.33	2.67	3.86	4.2	4	4.33	3.33	58.1537	44.3389		32.7609	34.6987
V054	V	17	22	1	7	6	1			9							9	4	2.33	4.33	1.57	1	1.75	0.33	3	43.9404	51.5105	46.2297	65.4727	39.9343
V055	V	19	26	1	13	4	9			5							5	3	2.33	3.33	3.71	2.6	2.5	1.67	4	45.84	38.06	34.37	45.85	63.26
V056	V	18	41	24	31	20	11	10	6								16	3.75	2	2.67	2.86	4.8	2.25	3	4	63.37	41.65	68.88	57.62	51.83
V057	V	29	33	10	18	14	4	17						14			31	4.25	1.67	3.33	4.29	2.6	3	3	2.33	44.41	42.55	61.87	32.11	57.54
V058	V	21	25	9	25	9	16	9	9	8							26	3	4	3.33	2.29	2.6	2	1.33	4.33	60.05	42.55	38.14	45.19	46.12
V059	V	31	42		34	16	18	15	13	0						16	44	2.25	1	4.67	3.71	1	2.75	1.33	4	61.94	67.2	57.55	62.2	28.04
V060	V	19	32	6	15	8	7	7	7								21	5	2.33	4	3.14	3	3.75	3.67	3.33	38.26	47.92	45.15	44.54	50.88
V061	V	25	38	11	22	13	9							8			8	3	2.33	4	4	3.4	3	2	4	57.51	31.79	47.31	63.71	40.43
V062	V	27	40	8	32	16	16	10	13	11				11			45	3.75	3	2	2.71	3.4	2.5	2.67	4	64.97	46.39	51.7	48.84	62.94
V063	V	25	34	18	5	3	2	14				7		3			24	3.5	2.67	1	2.57	3.6	1.25	2.67	3.67	57.98	55.06	54.99	29.64	46.53
V064	V	10	26	11	24	15	9											3.25	3	4.33	3.43	2.6	3.25	2	3.33	49.59	45.48	64.32	55.65	60.59
V065	V	36	34	35	25	24	1	18		8	21	11		15		19	92	4.5	2.33	3.67	2	2.8	0.75	1	0	71.89	47.48	44.07	17.71	18.04
V066	V	16	24	2	13	12	1	12	4								16	3.25	4	1.33	3.14	1.8	2.5	1.33	3.33	46.79	36.35	46.76	64.33	59.18
V067	V	23	45	22	22	13	9	9	15	14	17						55	3.75	2.33	3.67	3	4	3	2	3	57.68	55.54	46.77	36.03	42.31
V068	V	22	37	22	39	19	20	10	5	13							28	3.25	2	2	3.29	3.2	1.25	2.33	3	64.04	30.88	49.5	62.47	53.09
V069	V	18	38	4	19	16	3	10	1								11	3.75	1.67	1.33	3.14	4	2	2.33	3	53.79	40.46	65.42	64.95	54.96
V070	V	29	33	12	34	18	16	18	8	14						18	58	2.5	1.67	2.33	2.71	4.6	3.75	2.33	3.67	57.98	49.13	51.15	61.85	45.12
V071	V	12	29	1	14	12	2	2	1	9							12	3.75	4.33	4	4.29	3.8	3.5	2.67	4.33	39.8	43.2	65.97	54.42	42.31
